# Supplementary material for: Nano-AgCu Alloy on Wood Surface for Mold Resistance
Source: Nanomaterials (Basel). 2022 Apr 2;12(7):1192. doi: 10.3390/nano12071192 (PMC9002835; doi:10.3390/nano12071192)
Supplement: Supplementary file 1 [file nanomaterials-12-01192-s001.zip]

Archive with 1 entries (1 files):
- nanomaterials-1615874-supplementary.pdf
